# Supplementary material for: The Progress and Future of US Newborn Screening
Source: Int J Neonatal Screen. 2022 Jul 18;8(3):41. doi: 10.3390/ijns8030041 (PMC9326622; doi:10.3390/ijns8030041)
Supplement: Supplementary file 1 [file IJNS-08-00041-s001.zip]

Archive with 1 entries (1 files):
- IJNS-1649552-supplementary.pdf
